# Supplementary material for: Understanding self-harm and suicidal behaviours in South Asian communities in the UK: systematic review and meta-synthesis
Source: BJPsych Open. 2023 May 15;9(3):e82. doi: 10.1192/bjo.2023.63 (PMC10228242; doi:10.1192/bjo.2023.63)
Supplement: Supplementary file 1 [file bjosup.zip]

Archive with 2 entries (2 files):
- S2056472423000637sup001.docx
- S2056472423000637sup002.docx
